# Supplementary material for: Use of Intravaginal Progesterone-Releasing Device Results in Similar Pregnancy Rates and Losses to Long-Acting Progesterone to Synchronize Acyclic Embryo Recipient Mares
Source: Vet Sci. 2021 Sep 10;8(9):190. doi: 10.3390/vetsci8090190 (PMC8472191; doi:10.3390/vetsci8090190)
Supplement: Supplementary file 1 [file vetsci-08-00190-s001.zip]

Archive with 1 entries (1 files):
- vetsci-1330954-SI.pdf
